# Supplementary material for: Longitudinal Genome-Wide Association Study of Cognitive Impairment after Subarachnoid Hemorrhage
Source: Biomedicines. 2024 Jun 22;12(7):1387. doi: 10.3390/biomedicines12071387 (PMC11275094; doi:10.3390/biomedicines12071387)
Supplement: Supplementary file 1 [file biomedicines-12-01387-s001.zip]

Archive with 1 entries (1 files):
- biomedicines-3043896-supplementary.pdf
